# Supplementary material for: Dealloyed Porous NiFe2O4/NiO with Dual-Network Structure as High-Performance Anodes for Lithium-Ion Batteries
Source: Int J Mol Sci. 2023 Feb 19;24(4):4152. doi: 10.3390/ijms24044152 (PMC9960563; doi:10.3390/ijms24044152)
Supplement: Supplementary file 1 [file ijms-24-04152-s001.zip]

Archive with 1 entries (1 files):
- ijms-2150722-supplementary.pdf
